# Supplementary material for: Towards Thin Calcium Metal Anodes—An Essential Component for High-Energy-Density Calcium Batteries
Source: Nanomaterials (Basel). 2025 Mar 17;15(6):454. doi: 10.3390/nano15060454 (PMC11944523; doi:10.3390/nano15060454)
Supplement: Supplementary file 1 [file nanomaterials-15-00454-s001.zip]

Archive with 1 entries (1 files):
- nanomaterials-3474898-supplementary.pdf
